# Supplementary material for: Dietary Polysaccharide from Enteromorpha clathrata Attenuates Obesity and Increases the Intestinal Abundance of Butyrate-Producing Bacterium, Eubacterium xylanophilum, in Mice Fed a High-Fat Diet
Source: Polymers (Basel). 2021 Sep 26;13(19):3286. doi: 10.3390/polym13193286 (PMC8512240; doi:10.3390/polym13193286)
Supplement: Supplementary file 1 [file polymers-13-03286-s001.zip]

Archive with 1 entries (1 files):
- polymers-1376868-supplementary.pdf
